# Supplementary material for: Is Maintaining Thyroid-Stimulating Hormone Effective in Patients Undergoing Thyroid Lobectomy for Low-Risk Differentiated Thyroid Cancer? A Systematic Review and Meta-Analysis
Source: Cancers (Basel). 2022 Mar 13;14(6):1470. doi: 10.3390/cancers14061470 (PMC8946503; doi:10.3390/cancers14061470)
Supplement: Supplementary file 1 [file cancers-14-01470-s001.zip]

Archive with 1 entries (1 files):
- cancers-1589643-supplementary.pdf
